# Supplementary material for: Antibiotic Treatment during Pregnancy Alters Offspring Gut Microbiota in a Sex-Dependent Manner
Source: Biomedicines. 2022 Apr 30;10(5):1042. doi: 10.3390/biomedicines10051042 (PMC9138679; doi:10.3390/biomedicines10051042)
Supplement: Supplementary file 1 [file biomedicines-10-01042-s001.zip]

Archive with 1 entries (1 files):
- biomedicines-1617504-supplementary.pdf
